# Supplementary material for: Low awareness of proper use of cold and cough medication among Czech paediatricians: a questionnaire study
Source: Eur J Pediatr. 2026 Apr 20;185(5):280. doi: 10.1007/s00431-026-06937-z (PMC13095936; doi:10.1007/s00431-026-06937-z)
Supplement: Supplementary file 3 — (XLSX 60.9 KB) [file 431_2026_6937_MOESM3_ESM.xlsx]

## Sheet: List 1
Date	Time	Finished in	Source	1. How old are you?	2. Your primary employment is at:	3. In which region do you work?	4. Which medical school did you attend?	5. What is the current stage of your postgraduate paediatric training?	6. For which paediatric age groups do you prescribe or recommend the use of antitussives, antihistamines, expectorants, mucolytics, and/or decongestants in the management of cough and the common cold?	7. Do you consider antitussives, antihistamines, expectorants, mucolytics, and decongestants to be effective and safe treatments for cough and the common cold in children, including those under 6 years of age?	8. Do you recommend the concurrent administration of mucolytics and expectorants with antitussives?	9. Do you inform parents about the risks associated with the use of antitussives, antihistamines, expectorants, mucolytics, and decongestants, particularly in younger children?	10. What is your primary source of information regarding the appropriate use of antitussives, antihistamines, expectorants, mucolytics, and decongestants in the treatment of cough and the common cold in children?	11. Are you aware that, according to randomized studies, antihistamines, antitussives, expectorants, mucolytics, and decongestants have not been shown to be effective in the treatment of cough and the common cold in young children, or that their effect has not been proven to be superior to placebo?	12. Are you aware that, in young children, the immaturity of detoxification mechanisms increases the risk of harmful effects associated with antihistamines, antitussives, expectorants, mucolytics, and decongestants?	13. Are you aware that, while antihistamines, antitussives, expectorants, mucolytics, and decongestants have not been proven effective in the treatment of cough and the common cold in young children, there have been reported cases of serious intoxications, including rare cases of death?	14. Are you aware that in 2008, the U.S. Food and Drug Administration (FDA) issued a recommendation that over-the-counter cough and cold medications should not be administered to children under 2 years of age, based on insufficient evidence of efficacy and documented risks of serious adverse reactions, and that this initiated a broader discussion about restricting their use in children under 12 y…	15. Are you aware that the American Academy of Pediatrics (AAP) does not recommend the use of antitussives, antihistamines, expectorants, or mucolytics in children under 6 years of age, and decongestants in children under 12 years of age?	16. Are you aware that since 2009, the UK Medicines and Healthcare products Regulatory Agency (MHRA) has not recommended the use of most of the above-mentioned medications in children under 6 years of age?	17. Are you aware that since 2009, Health Canada — the federal institution responsible for medical care quality — has not recommended the use of the above-mentioned medications in children under 6 years of age?	18. Do you find the above-mentioned positions of major professional societies and regulatory authorities surprising?	19. Do you agree that the Czech Republic should implement similar restrictions on the use of these medications for cough and the common cold?	20. Do you agree that a large-scale information campaign should be launched in the Czech Republic to educate both healthcare professionals and the general public about the risks and lack of proven efficacy of the above-mentioned medications in children under 6 years of age?
2025-04-30	11:30:51	00:05:28	Direct link	31 - 40 years	regional hospital	Pardubice Region	Faculty of Medicine in Hradec Králové, Charles University	Specialist physician	Only in children older than 6 years	yes	no	no	Recommendations from international/foreign professional societies or foreign medical literature	yes	yes	no	yes	no	yes	no	no	yes	yes
2025-04-30	07:14:27	00:03:56	Direct link	<30 years	university hospital	Prague, the capital city	Second Faculty of Medicine, Charles University	early stage of postgraduate training	Only in children older than 6 years	No, I do not consider these medications to be effective and safe in the treatment of cough and the common cold, regardless of age.	no	yes	Clinical approaches learned from a more experienced colleague	no	yes	no	no	no	yes	no	no	yes	yes
2025-04-28	17:19:03	00:04:22	Direct link	31 - 40 years	general practitioner for children	Ústí nad Labem Region	First Faculty of Medicine, Charles University	Specialist physician	Only in children older than 6 years	yes, but only in older children	no	yes	Recommendations from international/foreign professional societies or foreign medical literature	no	yes	no	yes	yes	yes	yes	no	yes	yes
2025-04-28	09:44:05	00:02:52	Direct link	31 - 40 years	regional hospital	Pardubice Region	Faculty of Medicine and Dentistry, Palacký University Olomouc	completed core medical training	Only in children older than 2 years	yes, but only in older children	no	yes	Recommendations from a Czech professional society or an article in a Czech medical journal	yes	yes	no	yes	yes	no	no	no	yes	yes
2025-04-26	21:35:36	00:09:43	Direct link	31 - 40 years	regional hospital	Pardubice Region	Faculty of Medicine in Hradec Králové, Charles University	early stage of postgraduate training	Only in children older than 2 years	yes, but only in older children	no	yes	Clinical approaches learned from a more experienced colleague	yes	no	no	no	no	yes	no	no	yes	yes
2025-04-26	15:10:46	00:05:07	Direct link	31 - 40 years	general practitioner for children	Prague, the capital city	First Faculty of Medicine, Charles University	Specialist physician	Only in children older than 2 years	yes, but only in older children	no	yes	Recommendations from a Czech professional society or an article in a Czech medical journal	yes	no	yes	no	no	no	no	no	yes	yes
2025-04-25	19:44:15	00:02:52	Direct link	41 - 50 years	general practitioner for children	Central Bohemia Region	Faculty of Medicine in Pilsen, Charles University	Specialist physician	Only in children older than 2 years	yes	yes	yes	Recommendations from a Czech professional society or an article in a Czech medical journal	no	yes	no	yes	yes	yes	yes	no	no	no
2025-04-25	16:45:31	00:02:31	Direct link	51 - 60 years	regional hospital	Pardubice Region	Faculty of Medicine in Hradec Králové, Charles University	Specialist physician	Only in children older than 2 years	No, I do not consider these medications to be effective and safe in the treatment of cough and the common cold, regardless of age.	no	yes	Recommendations from international/foreign professional societies or foreign medical literature	yes	yes	yes	yes	yes	yes	no	yes	yes	yes
2025-04-25	07:44:55	00:02:57	Direct link	41 - 50 years	university hospital	South Moravian Region	Faculty of Medicine, Masaryk University	Specialist physician	Only in children older than 3 months	yes	no	yes	Knowledge acquired during medical school	no	yes	no	no	no	no	no	yes	yes	yes
2025-04-24	20:02:32	00:04:32	Direct link	>60 years	general practitioner for children	Central Bohemia Region	Second Faculty of Medicine, Charles University	Specialist physician	In all age groups	yes	no	yes	Recommendations from a Czech professional society or an article in a Czech medical journal	no	no	no	no	no	no	no	yes	yes	yes
2025-04-24	18:47:45	00:04:18	Direct link	>60 years	general practitioner for children	Prague, the capital city	Second Faculty of Medicine, Charles University	Specialist physician	Only in children older than 2 years	yes, but only in older children	no	yes	Recommendations from international/foreign professional societies or foreign medical literature	yes	yes	no	no	no	no	no	no	yes	yes
2025-04-24	13:34:16	00:03:44	Direct link	<30 years	other then regional or university hospital	Central Bohemia Region	Second Faculty of Medicine, Charles University	early stage of postgraduate training	Only in children older than 3 months	yes	yes	yes	Knowledge acquired during medical school	no	no	no	no	no	no	no	yes	yes	yes
2025-04-24	10:02:11	00:04:35	Direct link	31 - 40 years	other then regional or university hospital	Vysočina Region	Faculty of Medicine, Masaryk University	Specialist physician	Only in children older than 3 months	yes	no	yes	Clinical approaches learned from a more experienced colleague	yes	yes	no	yes	no	no	no	no	yes	yes
2025-04-24	08:19:48	00:06:40	Direct link	31 - 40 years	other then regional or university hospital	Vysočina Region	Faculty of Medicine, Masaryk University	Specialist physician	Only in children older than 2 years	yes, but only in older children	no	yes	Recommendations from a Czech professional society or an article in a Czech medical journal	yes	yes	yes	yes	yes	yes	yes	no	yes	yes
2025-04-24	07:13:38	00:04:00	Direct link	31 - 40 years	other then regional or university hospital	Central Bohemia Region	Second Faculty of Medicine, Charles University	Specialist physician	Only in children older than 2 years	yes, but only in older children	yes	yes	Textbook of paediatrics	yes	no	no	no	no	no	no	yes	yes	yes
2025-04-24	06:06:59	00:08:17	Direct link	41 - 50 years	general practitioner for children	South Bohemia Region	Second Faculty of Medicine, Charles University	Specialist physician	Only in children older than 2 years	yes, but only in older children	no	yes	Recommendations from a Czech professional society or an article in a Czech medical journal	yes	no	no	yes	yes	yes	no	no	no	yes
2025-04-24	00:06:26	00:08:05	Direct link	41 - 50 years	other then regional or university hospital	South Bohemia Region	Third Faculty of Medicine, Charles University	Specialist physician	Only in children older than 2 years	yes, but only in older children	no	yes	Recommendations from a Czech professional society or an article in a Czech medical journal	no	no	no	yes	no	no	no	yes	yes	yes
2025-04-23	18:58:43	00:02:26	Direct link	31 - 40 years	general practitioner for children	Central Bohemia Region	First Faculty of Medicine, Charles University	Specialist physician	Only in children older than 2 years	No, I do not consider these medications to be effective and safe in the treatment of cough and the common cold, regardless of age.	no	yes	Recommendations from a Czech professional society or an article in a Czech medical journal	yes	yes	no	yes	no	no	no	yes	yes	yes
2025-04-23	08:00:23	00:01:54	Direct link	31 - 40 years	regional hospital	Moravian-Silesian Region	Third Faculty of Medicine, Charles University	Specialist physician	Only in children older than 2 years	yes, but only in older children	no	yes	Recommendations from a Czech professional society or an article in a Czech medical journal	yes	yes	yes	no	no	no	no	yes	yes	yes
2025-04-23	06:39:27	00:02:58	Direct link	>60 years	university hospital	South Moravian Region	Faculty of Medicine, Masaryk University	Specialist physician	I never recommend or use this therapy	No, I do not consider these medications to be effective and safe in the treatment of cough and the common cold, regardless of age.	no	yes	Commonly used internet search engine	yes	yes	yes	yes	no	yes	yes	no	yes	yes
2025-04-22	10:34:24	00:01:45	Direct link	31 - 40 years	general practitioner for children	South Bohemia Region	Faculty of Medicine in Pilsen, Charles University	Specialist physician	Only in children older than 3 months	No, I do not consider these medications to be effective and safe in the treatment of cough and the common cold, regardless of age.	no	yes	Recommendations from a Czech professional society or an article in a Czech medical journal	yes	no	no	no	no	no	no	yes	yes	yes
2025-04-20	13:06:19	00:09:52	Direct link	<30 years	university hospital	Olomouc Region	Third Faculty of Medicine, Charles University	completed core medical training	Only in children older than 3 months	No, I do not consider these medications to be effective and safe in the treatment of cough and the common cold, regardless of age.	no	yes	Recommendations from international/foreign professional societies or foreign medical literature	yes	yes	no	no	no	yes	no	no	yes	yes
2025-04-20	12:16:34	00:04:34	Direct link	31 - 40 years	university hospital	Plzeň Region	Faculty of Medicine in Pilsen, Charles University	Specialist physician	Only in children older than 6 years	yes, but only in older children	no	yes	Textbook of paediatrics	yes	no	no	no	no	no	no	no	yes	yes
2025-04-19	11:04:06	00:03:39	Direct link	<30 years	university hospital	Moravian-Silesian Region	Faculty of Medicine, University of Ostrava	early stage of postgraduate training	In all age groups	yes	no	yes	Clinical approaches learned from a more experienced colleague	no	no	no	no	no	no	no	yes	no	yes
2025-04-19	08:37:28	00:04:19	Direct link	31 - 40 years	general practitioner for children	Central Bohemia Region	Second Faculty of Medicine, Charles University	Specialist physician	I never recommend or use this therapy	No, I do not consider these medications to be effective and safe in the treatment of cough and the common cold, regardless of age.	no	yes	Recommendations from a Czech professional society or an article in a Czech medical journal	yes	yes	no	no	no	yes	no	no	yes	yes
2025-04-17	20:40:00	00:06:18	Direct link	31 - 40 years	general practitioner for children	Prague, the capital city	First Faculty of Medicine, Charles University	Specialist physician	Only in children older than 2 years	yes, but only in older children	no	yes	Recommendations from a Czech professional society or an article in a Czech medical journal	yes	yes	yes	no	no	no	no	no	yes	yes
2025-04-17	19:25:30	00:03:05	Direct link	31 - 40 years	university hospital	South Moravian Region	First Faculty of Medicine, Charles University	Specialist physician	In all age groups	yes	no	no	Clinical approaches learned from a more experienced colleague	no	no	no	no	no	no	no	yes	yes	yes
2025-04-17	12:31:05	00:03:23	Direct link	41 - 50 years	general practitioner for children	Moravian-Silesian Region	Faculty of Medicine, Masaryk University	Specialist physician	Only in children older than 2 years	yes	no	yes	Recommendations from a Czech professional society or an article in a Czech medical journal	yes	yes	no	yes	yes	no	no	no	no	yes
2025-04-16	14:46:21	00:02:27	Direct link	<30 years	university hospital	Olomouc Region	Faculty of Medicine and Dentistry, Palacký University Olomouc	completed core medical training	In all age groups	yes, but only in older children	no	no	Recommendations from a Czech professional society or an article in a Czech medical journal	yes	no	no	no	yes	no	no	yes	yes	yes
2025-04-16	10:19:01	00:02:05	Direct link	41 - 50 years	regional hospital	Zlín Region	Faculty of Medicine, Masaryk University	Specialist physician	In all age groups	yes, but only in older children	no	yes	Recommendations from a Czech professional society or an article in a Czech medical journal	yes	yes	no	no	no	no	no	yes	yes	yes
2025-04-16	10:12:12	00:04:06	Direct link	31 - 40 years	other	Olomouc Region	First Faculty of Medicine, Charles University	Specialist physician	Only in children older than 3 months	yes	no	yes	Clinical approaches learned from a more experienced colleague	no	no	no	no	no	no	no	yes	yes	yes
2025-04-16	09:15:45	00:01:55	Direct link	41 - 50 years	university hospital	Moravian-Silesian Region	Faculty of Medicine and Dentistry, Palacký University Olomouc	Specialist physician	Only in children older than 6 years	yes, but only in older children	yes	yes	Recommendations from a Czech professional society or an article in a Czech medical journal	yes	yes	no	no	no	no	no	no	yes	yes
2025-04-15	22:16:29	00:04:45	Direct link	31 - 40 years	university hospital	Olomouc Region	Faculty of Medicine in Hradec Králové, Charles University	Specialist physician	Only in children older than 2 years	No, I do not consider these medications to be effective and safe in the treatment of cough and the common cold, regardless of age.	no	yes	Recommendations from a Czech professional society or an article in a Czech medical journal	yes	yes	yes	no	no	no	no	no	yes	yes
2025-04-15	17:43:51	00:05:03	Direct link	31 - 40 years	university hospital	Prague, the capital city	Third Faculty of Medicine, Charles University	Specialist physician	Only in children older than 2 years	yes, but only in older children	no	yes	Recommendations from a Czech professional society or an article in a Czech medical journal	yes	yes	yes	yes	no	no	no	no	yes	yes
2025-04-15	14:36:10	00:03:57	Direct link	31 - 40 years	general practitioner for children	Prague, the capital city	Third Faculty of Medicine, Charles University	Specialist physician	Only in children older than 6 years	yes, but only in older children	no	yes	Recommendations from a Czech professional society or an article in a Czech medical journal	yes	yes	no	yes	yes	yes	yes	no	yes	yes
2025-04-15	14:19:17	00:02:46	Direct link	<30 years	general practitioner for children	Hradec Králové Region	Faculty of Medicine in Hradec Králové, Charles University	early stage of postgraduate training	Only in children older than 6 years	yes, but only in older children	no	yes	Clinical approaches learned from a more experienced colleague	yes	yes	yes	no	no	yes	no	no	yes	yes
2025-04-15	13:03:05	00:02:49	Direct link	41 - 50 years	regional hospital	Zlín Region	Faculty of Medicine and Dentistry, Palacký University Olomouc	Specialist physician	Only in children older than 2 years	yes, but only in older children	no	yes	Recommendations from international/foreign professional societies or foreign medical literature	yes	yes	yes	yes	yes	yes	yes	no	yes	yes
2025-04-15	12:58:15	00:05:26	Direct link	>60 years	university hospital	South Moravian Region	Faculty of Medicine, Masaryk University	Specialist physician	Only in children older than 6 years	yes, but only in older children	no	yes	Clinical approaches learned from a more experienced colleague	yes	yes	no	yes	yes	no	yes	no	yes	yes
2025-04-15	11:38:18	00:05:55	Direct link	<30 years	university hospital	South Moravian Region	Faculty of Medicine, Masaryk University	completed core medical training	Only in children older than 2 years	yes, but only in older children	no	yes	Recommendations from international/foreign professional societies or foreign medical literature	yes	yes	no	yes	no	yes	no	no	yes	yes
2025-04-15	11:29:01	00:03:53	Direct link	<30 years	other then regional or university hospital	Ústí nad Labem Region	Second Faculty of Medicine, Charles University	completed core medical training	I never recommend or use this therapy	No, I do not consider these medications to be effective and safe in the treatment of cough and the common cold, regardless of age.	no	yes	Clinical approaches learned from a more experienced colleague	yes	yes	no	no	no	yes	yes	no	yes	yes
2025-04-15	11:08:07	00:03:12	Direct link	<30 years	other then regional or university hospital	Hradec Králové Region	Faculty of Medicine in Hradec Králové, Charles University	completed core medical training	Only in children older than 2 years	yes, but only in older children	no	yes	Clinical approaches learned from a more experienced colleague	yes	no	no	no	yes	no	no	no	yes	yes
2025-04-15	09:58:40	00:03:25	Direct link	51 - 60 years	university hospital	Moravian-Silesian Region	Faculty of Medicine and Dentistry, Palacký University Olomouc	Specialist physician	Only in children older than 3 months	yes	no	yes	Recommendations from a Czech professional society or an article in a Czech medical journal	yes	yes	no	no	no	no	no	no	yes	yes
2025-04-15	08:02:01	00:03:22	Direct link	41 - 50 years	regional hospital	Zlín Region	Faculty of Medicine, Masaryk University	Specialist physician	Only in children older than 2 years	yes, but only in older children	no	yes	Recommendations from international/foreign professional societies or foreign medical literature	yes	yes	yes	yes	no	yes	no	no	yes	yes
2025-04-14	22:45:48	00:05:06	Direct link	31 - 40 years	university hospital	Prague, the capital city	First Faculty of Medicine, Charles University	Specialist physician	In all age groups	yes	no	no	Knowledge acquired during medical school	no	no	no	no	no	no	no	no	yes	yes
2025-04-14	21:40:47	00:05:24	Direct link	<30 years	university hospital	Prague, the capital city	Third Faculty of Medicine, Charles University	early stage of postgraduate training	Only in children older than 2 years	yes, but only in older children	no	no	Clinical approaches learned from a more experienced colleague	yes	no	no	no	no	no	no	yes	yes	yes
2025-04-14	20:37:41	00:02:56	Direct link	31 - 40 years	general practitioner for children	Prague, the capital city	First Faculty of Medicine, Charles University	Specialist physician	Only in children older than 3 months	No, I do not consider these medications to be effective and safe in the treatment of cough and the common cold, regardless of age.	no	yes	Recommendations from international/foreign professional societies or foreign medical literature	yes	yes	yes	no	no	no	no	yes	yes	yes
2025-04-14	19:19:03	00:04:40	Direct link	31 - 40 years	other then regional or university hospital	Central Bohemia Region	Second Faculty of Medicine, Charles University	Specialist physician	I never recommend or use this therapy	No, I do not consider these medications to be effective and safe in the treatment of cough and the common cold, regardless of age.	no	yes	Recommendations from international/foreign professional societies or foreign medical literature	yes	yes	yes	yes	yes	yes	no	no	yes	yes
2025-04-14	18:51:42	00:05:28	Direct link	31 - 40 years	general practitioner for children	Prague, the capital city	First Faculty of Medicine, Charles University	Specialist physician	Only in children older than 2 years	yes, but only in older children	no	no	Clinical approaches learned from a more experienced colleague	no	no	no	no	no	no	no	yes	yes	yes
2025-04-14	18:48:41	00:03:59	Direct link	31 - 40 years	other then regional or university hospital	Pardubice Region	Faculty of Medicine, Masaryk University	Specialist physician	In all age groups	yes	no	yes	Clinical approaches learned from a more experienced colleague	no	no	no	no	no	no	no	yes	no	no
2025-04-14	17:58:59	00:04:30	Direct link	31 - 40 years	university hospital	Olomouc Region	Faculty of Medicine and Dentistry, Palacký University Olomouc	Specialist physician	In all age groups	yes	no	no	Recommendations from a Czech professional society or an article in a Czech medical journal	yes	no	no	yes	no	no	no	yes	no	yes
2025-04-14	17:16:07	00:03:36	Direct link	31 - 40 years	other then regional or university hospital	South Bohemia Region	Third Faculty of Medicine, Charles University	early stage of postgraduate training	In all age groups	yes	no	yes	Clinical approaches learned from a more experienced colleague	no	yes	no	no	no	no	no	yes	no	yes
2025-04-14	16:11:59	00:04:12	Direct link	31 - 40 years	general practitioner for children	Prague, the capital city	Second Faculty of Medicine, Charles University	completed core medical training	Only in children older than 6 years	No, I do not consider these medications to be effective and safe in the treatment of cough and the common cold, regardless of age.	no	yes	Recommendations from international/foreign professional societies or foreign medical literature	yes	no	no	no	no	no	no	no	yes	yes
2025-04-14	16:10:59	00:02:14	Direct link	<30 years	university hospital	South Moravian Region	Faculty of Medicine, Masaryk University	early stage of postgraduate training	I never recommend or use this therapy	No, I do not consider these medications to be effective and safe in the treatment of cough and the common cold, regardless of age.	no	no	Recommendations from international/foreign professional societies or foreign medical literature	yes	yes	no	no	no	no	no	no	yes	yes
2025-04-14	16:02:06	00:04:17	Direct link	<30 years	other then regional or university hospital	Central Bohemia Region	Third Faculty of Medicine, Charles University	early stage of postgraduate training	Only in children older than 6 years	No, I do not consider these medications to be effective and safe in the treatment of cough and the common cold, regardless of age.	no	yes	Recommendations from a Czech professional society or an article in a Czech medical journal	yes	yes	no	no	no	no	no	no	yes	yes
2025-04-14	15:41:38	00:05:30	Direct link	41 - 50 years	general practitioner for children	Prague, the capital city	Third Faculty of Medicine, Charles University	early stage of postgraduate training	I never recommend or use this therapy	No, I do not consider these medications to be effective and safe in the treatment of cough and the common cold, regardless of age.	no	yes	Recommendations from international/foreign professional societies or foreign medical literature	yes	yes	no	no	no	no	no	no	yes	yes
2025-04-14	14:26:02	00:04:26	Direct link	<30 years	regional hospital	Zlín Region	Faculty of Medicine, Masaryk University	early stage of postgraduate training	Only in children older than 3 months	No, I do not consider these medications to be effective and safe in the treatment of cough and the common cold, regardless of age.	no	no	Clinical approaches learned from a more experienced colleague	no	no	no	no	no	no	no	yes	yes	yes
2025-04-14	14:23:15	00:02:55	Direct link	31 - 40 years	other then regional or university hospital	Vysočina Region	Faculty of Medicine, Masaryk University	early stage of postgraduate training	Only in children older than 3 months	No, I do not consider these medications to be effective and safe in the treatment of cough and the common cold, regardless of age.	no	no	Clinical approaches learned from a more experienced colleague	yes	no	no	no	no	no	no	yes	yes	yes
2025-04-14	14:16:22	00:03:00	Direct link	31 - 40 years	university hospital	Moravian-Silesian Region	Faculty of Medicine in Pilsen, Charles University	Specialist physician	In all age groups	yes	no	yes	Clinical approaches learned from a more experienced colleague	yes	yes	no	no	no	no	no	no	yes	yes
2025-04-14	14:00:38	00:03:58	Direct link	31 - 40 years	university hospital	Olomouc Region	Faculty of Medicine and Dentistry, Palacký University Olomouc	Specialist physician	Only in children older than 3 months	yes	no	yes	Recommendations from a Czech professional society or an article in a Czech medical journal	yes	no	no	no	no	no	no	no	no	yes
2025-04-14	13:13:44	00:02:54	Direct link	31 - 40 years	general practitioner for children	Prague, the capital city	Third Faculty of Medicine, Charles University	completed core medical training	Only in children older than 2 years	yes, but only in older children	no	yes	Recommendations from international/foreign professional societies or foreign medical literature	yes	yes	yes	yes	yes	yes	yes	no	no	yes
2025-04-14	12:59:31	00:04:14	Direct link	<30 years	university hospital	Moravian-Silesian Region	First Faculty of Medicine, Charles University	completed core medical training	Only in children older than 2 years	yes, but only in older children	no	no	Knowledge acquired during medical school	no	no	yes	no	no	yes	yes	yes	no	yes
2025-04-14	12:47:08	00:04:51	Direct link	31 - 40 years	general practitioner for children	Olomouc Region	Faculty of Medicine and Dentistry, Palacký University Olomouc	Specialist physician	In all age groups	yes	no	yes	Recommendations from a Czech professional society or an article in a Czech medical journal	no	yes	yes	no	no	no	no	yes	yes	yes
2025-04-14	12:01:46	00:04:53	Direct link	31 - 40 years	general practitioner for children	Moravian-Silesian Region	Faculty of Medicine and Dentistry, Palacký University Olomouc	completed core medical training	Only in children older than 3 months	yes	yes	yes	Clinical approaches learned from a more experienced colleague	no	yes	no	no	no	no	no	no	yes	yes
2025-04-14	12:00:33	00:04:06	Direct link	31 - 40 years	university hospital	Prague, the capital city	Faculty of Medicine, Masaryk University	completed core medical training	Only in children older than 2 years	yes	no	no	Recommendations from a Czech professional society or an article in a Czech medical journal	yes	no	no	no	no	no	no	yes	yes	yes
2025-04-14	10:43:00	00:05:41	Direct link	31 - 40 years	general practitioner for children	Central Bohemia Region	First Faculty of Medicine, Charles University	Specialist physician	Only in children older than 2 years	No, I do not consider these medications to be effective and safe in the treatment of cough and the common cold, regardless of age.	no	yes	Recommendations from a Czech professional society or an article in a Czech medical journal	yes	yes	no	yes	yes	no	no	no	yes	yes
2025-04-14	10:42:42	00:03:22	Direct link	31 - 40 years	general practitioner for children	Zlín Region	Second Faculty of Medicine, Charles University	Specialist physician	In all age groups	yes, but only in older children	no	yes	Recommendations from a Czech professional society or an article in a Czech medical journal	yes	yes	no	yes	no	no	no	no	yes	yes
2025-04-14	10:38:07	00:06:50	Direct link	51 - 60 years	university hospital	Moravian-Silesian Region	Faculty of Medicine and Dentistry, Palacký University Olomouc	Specialist physician	In all age groups	yes	no	yes	Knowledge acquired during medical school	no	no	no	no	no	no	no	yes	yes	yes
2025-04-14	10:27:31	00:08:32	Direct link	31 - 40 years	university hospital	Prague, the capital city	First Faculty of Medicine, Charles University	Specialist physician	Only in children older than 2 years	No, I do not consider these medications to be effective and safe in the treatment of cough and the common cold, regardless of age.	no	yes	Recommendations from a Czech professional society or an article in a Czech medical journal	yes	no	no	no	no	no	no	yes	yes	yes
2025-04-14	10:20:33	00:02:37	Direct link	31 - 40 years	university hospital	Prague, the capital city	First Faculty of Medicine, Charles University	completed core medical training	Only in children older than 6 years	No, I do not consider these medications to be effective and safe in the treatment of cough and the common cold, regardless of age.	no	yes	Recommendations from a Czech professional society or an article in a Czech medical journal	yes	yes	yes	yes	yes	yes	yes	no	no	yes
2025-04-14	10:16:55	00:03:04	Direct link	41 - 50 years	university hospital	Hradec Králové Region	Second Faculty of Medicine, Charles University	Specialist physician	Only in children older than 2 years	No, I do not consider these medications to be effective and safe in the treatment of cough and the common cold, regardless of age.	no	yes	Recommendations from a Czech professional society or an article in a Czech medical journal	yes	yes	no	yes	no	no	no	no	yes	yes
2025-04-14	10:15:33	00:02:48	Direct link	31 - 40 years	university hospital	Moravian-Silesian Region	Faculty of Medicine, Masaryk University	Specialist physician	Only in children older than 3 months	yes	no	yes	Clinical approaches learned from a more experienced colleague	no	no	no	no	no	no	no	no	yes	yes
2025-04-14	09:59:46	00:03:57	Direct link	31 - 40 years	general practitioner for children	South Moravian Region	First Faculty of Medicine, Charles University	early stage of postgraduate training	In all age groups	yes	no	yes	Recommendations from a Czech professional society or an article in a Czech medical journal	no	yes	yes	no	no	no	no	yes	no	no
2025-04-14	09:51:58	00:07:15	Direct link	31 - 40 years	other then regional or university hospital	Vysočina Region	Second Faculty of Medicine, Charles University	Specialist physician	Only in children older than 6 years	yes, but only in older children	no	yes	Recommendations from a Czech professional society or an article in a Czech medical journal	yes	yes	no	yes	yes	yes	yes	no	yes	yes
2025-04-14	09:48:24	00:03:43	Direct link	31 - 40 years	university hospital	Prague, the capital city	First Faculty of Medicine, Charles University	Specialist physician	Only in children older than 2 years	yes	no	yes	Clinical approaches learned from a more experienced colleague	yes	yes	yes	no	no	no	no	yes	no	yes
2025-04-14	09:11:02	00:08:44	Direct link	31 - 40 years	regional hospital	Central Bohemia Region	First Faculty of Medicine, Charles University	completed core medical training	Only in children older than 2 years	yes, but only in older children	no	yes	Recommendations from a Czech professional society or an article in a Czech medical journal	yes	yes	yes	yes	yes	no	no	no	yes	yes
2025-04-14	09:02:19	00:04:47	Direct link	31 - 40 years	general practitioner for children	Prague, the capital city	Faculty of Medicine and Dentistry, Palacký University Olomouc	completed core medical training	Only in children older than 2 years	yes, but only in older children	no	yes	Recommendations from a Czech professional society or an article in a Czech medical journal	no	no	no	no	no	no	no	yes	yes	yes
2025-04-14	08:49:10	00:03:04	Direct link	<30 years	other then regional or university hospital	Prague, the capital city	Third Faculty of Medicine, Charles University	completed core medical training	In all age groups	No, I do not consider these medications to be effective and safe in the treatment of cough and the common cold, regardless of age.	no	yes	Recommendations from international/foreign professional societies or foreign medical literature	yes	yes	yes	no	no	no	no	yes	yes	yes
2025-04-14	08:43:54	00:03:25	Direct link	31 - 40 years	general practitioner for children	Prague, the capital city	Third Faculty of Medicine, Charles University	Specialist physician	Only in children older than 6 years	yes, but only in older children	no	yes	Recommendations from international/foreign professional societies or foreign medical literature	yes	yes	yes	no	yes	yes	yes	no	yes	yes
2025-04-14	08:35:33	00:02:33	Direct link	31 - 40 years	university hospital	Prague, the capital city	Second Faculty of Medicine, Charles University	Specialist physician	Only in children older than 6 years	No, I do not consider these medications to be effective and safe in the treatment of cough and the common cold, regardless of age.	no	yes	Knowledge acquired during medical school	yes	no	no	no	no	no	no	no	yes	yes
2025-04-14	08:26:51	00:04:52	Direct link	>60 years	university hospital	Prague, the capital city	Second Faculty of Medicine, Charles University	Specialist physician	Only in children older than 6 years	yes, but only in older children	no	yes	Recommendations from international/foreign professional societies or foreign medical literature	yes	yes	no	yes	yes	no	no	no	yes	yes
2025-04-13	23:07:05	00:04:41	Direct link	31 - 40 years	general practitioner for children	Central Bohemia Region	Faculty of Medicine in Hradec Králové, Charles University	Specialist physician	In all age groups	yes	yes	yes	Recommendations from a Czech professional society or an article in a Czech medical journal	yes	yes	no	no	yes	yes	no	no	yes	yes
2025-04-13	22:50:22	00:04:36	Direct link	31 - 40 years	general practitioner for children	Moravian-Silesian Region	First Faculty of Medicine, Charles University	completed core medical training	In all age groups	yes	yes	no	Clinical approaches learned from a more experienced colleague	no	no	no	no	no	no	no	yes	yes	yes
2025-04-13	21:28:14	00:03:02	Direct link	31 - 40 years	general practitioner for children	South Moravian Region	Faculty of Medicine, Masaryk University	Specialist physician	Only in children older than 3 months	yes	no	yes	Knowledge acquired during medical school	no	no	no	no	no	no	no	yes	no	yes
2025-04-13	20:39:31	00:02:36	Direct link	31 - 40 years	university hospital	South Moravian Region	Faculty of Medicine, Masaryk University	completed core medical training	Only in children older than 2 years	yes, but only in older children	no	yes	Recommendations from a Czech professional society or an article in a Czech medical journal	yes	yes	yes	yes	no	no	no	no	yes	yes
2025-04-13	20:21:47	00:07:46	Direct link	31 - 40 years	general practitioner for children	Moravian-Silesian Region	Faculty of Medicine and Dentistry, Palacký University Olomouc	Specialist physician	Only in children older than 3 months	yes	no	no	Clinical approaches learned from a more experienced colleague	no	no	no	no	no	no	no	yes	no	yes
2025-04-13	20:10:45	00:04:57	Direct link	<30 years	university hospital	Moravian-Silesian Region	Faculty of Medicine and Dentistry, Palacký University Olomouc	early stage of postgraduate training	In all age groups	yes	no	yes	Clinical approaches learned from a more experienced colleague	no	no	no	yes	no	no	no	yes	no	yes
2025-04-13	20:06:31	00:04:27	Direct link	31 - 40 years	general practitioner for children	South Bohemia Region	Faculty of Medicine in Pilsen, Charles University	Specialist physician	I never recommend or use this therapy	No, I do not consider these medications to be effective and safe in the treatment of cough and the common cold, regardless of age.	no	yes	Recommendations from a Czech professional society or an article in a Czech medical journal	yes	yes	no	no	yes	no	no	yes	yes	yes
2025-04-13	18:56:11	00:03:30	Direct link	<30 years	other then regional or university hospital	Pardubice Region	Faculty of Medicine, Masaryk University	completed core medical training	Only in children older than 2 years	yes, but only in older children	no	yes	Clinical approaches learned from a more experienced colleague	yes	yes	no	no	no	no	no	yes	no	yes
2025-04-13	18:35:10	00:04:32	Direct link	<30 years	regional hospital	Ústí nad Labem Region	Third Faculty of Medicine, Charles University	early stage of postgraduate training	Only in children older than 2 years	No, I do not consider these medications to be effective and safe in the treatment of cough and the common cold, regardless of age.	no	yes	Recommendations from international/foreign professional societies or foreign medical literature	yes	yes	no	no	no	no	no	no	yes	yes
2025-04-13	18:32:51	00:02:07	Direct link	<30 years	general practitioner for children	South Moravian Region	Faculty of Medicine, Masaryk University	early stage of postgraduate training	Only in children older than 3 months	yes	no	yes	Clinical approaches learned from a more experienced colleague	yes	no	no	no	no	no	no	yes	yes	yes
2025-04-13	18:03:30	00:02:52	Direct link	41 - 50 years	university hospital	South Moravian Region	Faculty of Medicine, Masaryk University	Specialist physician	In all age groups	yes	no	yes	Recommendations from a Czech professional society or an article in a Czech medical journal	yes	no	yes	yes	no	no	no	no	no	yes
2025-04-13	16:55:38	00:05:13	Direct link	>60 years	university hospital	Moravian-Silesian Region	Faculty of Medicine, Masaryk University	Specialist physician	In all age groups	yes	no	yes	Recommendations from international/foreign professional societies or foreign medical literature	no	yes	no	no	no	no	no	no	yes	yes
2025-04-13	07:33:10	00:03:03	Direct link	51 - 60 years	university hospital	Olomouc Region	Faculty of Medicine and Dentistry, Palacký University Olomouc	Specialist physician	Only in children older than 3 months	yes, but only in older children	no	no	Commonly used internet search engine	no	no	yes	no	no	no	no	yes	yes	yes
2025-04-12	22:57:50	00:02:34	Direct link	41 - 50 years	general practitioner for children	Vysočina Region	Faculty of Medicine, Masaryk University	Specialist physician	Only in children older than 2 years	yes	no	yes	Recommendations from a Czech professional society or an article in a Czech medical journal	yes	yes	yes	yes	yes	yes	yes	yes	yes	yes
2025-04-12	22:48:04	00:04:56	Direct link	31 - 40 years	other then regional or university hospital	Vysočina Region	Faculty of Medicine, Masaryk University	completed core medical training	Only in children older than 3 months	yes, but only in older children	no	no	Clinical approaches learned from a more experienced colleague	yes	no	no	no	no	no	no	yes	yes	yes
2025-04-12	20:45:32	00:03:54	Direct link	31 - 40 years	general practitioner for children	Central Bohemia Region	First Faculty of Medicine, Charles University	Specialist physician	Only in children older than 2 years	yes, but only in older children	no	yes	Recommendations from a Czech professional society or an article in a Czech medical journal	yes	yes	yes	no	no	no	no	yes	no	no
2025-04-12	19:25:24	00:02:25	Direct link	51 - 60 years	general practitioner for children	Moravian-Silesian Region	Faculty of Medicine and Dentistry, Palacký University Olomouc	Specialist physician	In all age groups	yes	no	yes	Recommendations from a Czech professional society or an article in a Czech medical journal	no	no	no	no	no	no	no	yes	yes	yes
2025-04-12	14:55:20	00:03:29	Direct link	31 - 40 years	general practitioner for children	Zlín Region	Faculty of Medicine, Masaryk University	Specialist physician	Only in children older than 3 months	yes, but only in older children	no	no	Recommendations from a Czech professional society or an article in a Czech medical journal	yes	no	no	no	no	no	no	yes	yes	yes
2025-04-12	13:52:45	00:02:18	Direct link	<30 years	other then regional or university hospital	Central Bohemia Region	First Faculty of Medicine, Charles University	early stage of postgraduate training	Only in children older than 3 months	yes	yes	no	Textbook of paediatrics	no	no	no	no	no	no	no	yes	no	yes
2025-04-12	13:42:07	00:04:24	Direct link	<30 years	other then regional or university hospital	South Bohemia Region	First Faculty of Medicine, Charles University	completed core medical training	I never recommend or use this therapy	No, I do not consider these medications to be effective and safe in the treatment of cough and the common cold, regardless of age.	no	yes	Knowledge acquired during medical school	yes	yes	yes	yes	yes	yes	yes	no	yes	yes
2025-04-12	13:14:36	00:04:37	Direct link	<30 years	other then regional or university hospital	Central Bohemia Region	First Faculty of Medicine, Charles University	completed core medical training	Only in children older than 2 years	yes, but only in older children	no	yes	Recommendations from a Czech professional society or an article in a Czech medical journal	yes	no	no	no	no	no	no	no	yes	yes
2025-04-12	12:52:31	00:03:10	Direct link	<30 years	other then regional or university hospital	Hradec Králové Region	First Faculty of Medicine, Charles University	early stage of postgraduate training	In all age groups	yes	no	yes	Recommendations from a Czech professional society or an article in a Czech medical journal	yes	no	no	no	no	no	no	yes	yes	yes
2025-04-12	09:52:19	00:02:13	Direct link	31 - 40 years	other then regional or university hospital	Hradec Králové Region	Third Faculty of Medicine, Charles University	completed core medical training	I never recommend or use this therapy	No, I do not consider these medications to be effective and safe in the treatment of cough and the common cold, regardless of age.	no	yes	Recommendations from international/foreign professional societies or foreign medical literature	yes	yes	yes	no	yes	yes	no	no	yes	yes
2025-04-12	09:30:03	00:04:12	Direct link	31 - 40 years	university hospital	Moravian-Silesian Region	First Faculty of Medicine, Charles University	completed core medical training	In all age groups	yes	no	yes	Recommendations from a Czech professional society or an article in a Czech medical journal	yes	no	no	no	no	no	no	yes	yes	yes
2025-04-12	00:53:54	00:06:15	Direct link	31 - 40 years	university hospital	Prague, the capital city	Second Faculty of Medicine, Charles University	Specialist physician	I never recommend or use this therapy	No, I do not consider these medications to be effective and safe in the treatment of cough and the common cold, regardless of age.	no	yes	Clinical approaches learned from a more experienced colleague	yes	no	no	no	no	no	no	yes	yes	yes
2025-04-11	21:45:16	00:04:16	Direct link	31 - 40 years	other then regional or university hospital	Plzeň Region	Faculty of Medicine in Pilsen, Charles University	Specialist physician	In all age groups	yes	yes	no	Clinical approaches learned from a more experienced colleague	yes	yes	no	no	no	no	no	yes	no	yes
2025-04-11	21:39:49	00:04:06	Direct link	41 - 50 years	general practitioner for children	Prague, the capital city	Third Faculty of Medicine, Charles University	Specialist physician	Only in children older than 2 years	yes	no	yes	Recommendations from a Czech professional society or an article in a Czech medical journal	yes	yes	no	yes	no	yes	no	no	no	no
2025-04-11	19:24:06	00:02:34	Direct link	31 - 40 years	other then regional or university hospital	Hradec Králové Region	Faculty of Medicine in Hradec Králové, Charles University	Specialist physician	Only in children older than 2 years	yes, but only in older children	no	yes	Recommendations from a Czech professional society or an article in a Czech medical journal	yes	yes	no	yes	yes	no	no	yes	yes	yes
2025-04-11	19:01:32	00:03:43	Direct link	<30 years	general practitioner for children	Moravian-Silesian Region	Faculty of Medicine in Hradec Králové, Charles University	early stage of postgraduate training	Only in children older than 2 years	yes, but only in older children	yes	yes	Clinical approaches learned from a more experienced colleague	yes	yes	no	yes	no	no	no	yes	yes	yes
2025-04-11	18:19:04	00:03:07	Direct link	31 - 40 years	university hospital	Moravian-Silesian Region	Faculty of Medicine, Masaryk University	completed core medical training	Only in children older than 2 years	yes, but only in older children	no	yes	Recommendations from a Czech professional society or an article in a Czech medical journal	yes	no	no	no	no	no	no	no	yes	yes
2025-04-11	17:59:44	00:02:18	Direct link	31 - 40 years	university hospital	Prague, the capital city	First Faculty of Medicine, Charles University	Specialist physician	Only in children older than 2 years	yes, but only in older children	no	no	Clinical approaches learned from a more experienced colleague	yes	no	yes	yes	no	no	no	no	no	no
2025-04-11	17:21:57	00:04:26	Direct link	31 - 40 years	general practitioner for children	Central Bohemia Region	First Faculty of Medicine, Charles University	Specialist physician	In all age groups	yes, but only in older children	no	yes	Recommendations from a Czech professional society or an article in a Czech medical journal	yes	yes	yes	yes	no	yes	no	no	yes	yes
2025-04-11	17:11:08	00:08:25	Direct link	<30 years	general practitioner for children	Prague, the capital city	First Faculty of Medicine, Charles University	completed core medical training	In all age groups	No, I do not consider these medications to be effective and safe in the treatment of cough and the common cold, regardless of age.	no	yes	Recommendations from a Czech professional society or an article in a Czech medical journal	yes	yes	no	no	yes	yes	yes	no	yes	yes
2025-04-11	16:40:40	00:03:59	Direct link	31 - 40 years	general practitioner for children	Karlovy Vary Region	First Faculty of Medicine, Charles University	Specialist physician	Only in children older than 2 years	yes	no	yes	Recommendations from a Czech professional society or an article in a Czech medical journal	yes	no	no	yes	yes	no	no	no	yes	yes
2025-04-11	16:10:43	00:02:40	Direct link	<30 years	general practitioner for children	South Moravian Region	Faculty of Medicine, Masaryk University	early stage of postgraduate training	In all age groups	yes	no	yes	Clinical approaches learned from a more experienced colleague	no	no	no	no	no	no	no	yes	yes	yes
2025-04-11	16:00:44	00:02:08	Direct link	<30 years	other then regional or university hospital	Zlín Region	Third Faculty of Medicine, Charles University	early stage of postgraduate training	Only in children older than 2 years	yes, but only in older children	no	yes	Clinical approaches learned from a more experienced colleague	yes	no	no	no	no	no	no	no	yes	yes
2025-04-11	15:27:53	00:04:50	Direct link	41 - 50 years	other then regional or university hospital	South Moravian Region	Faculty of Medicine in Hradec Králové, Charles University	Specialist physician	In all age groups	yes, but only in older children	no	yes	Recommendations from a Czech professional society or an article in a Czech medical journal	yes	no	no	yes	yes	no	no	yes	yes	yes
2025-04-11	14:44:02	00:02:57	Direct link	31 - 40 years	general practitioner for children	South Moravian Region	Faculty of Medicine, Masaryk University	completed core medical training	Only in children older than 2 years	No, I do not consider these medications to be effective and safe in the treatment of cough and the common cold, regardless of age.	no	no	Clinical approaches learned from a more experienced colleague	yes	no	no	yes	no	no	no	no	no	yes
2025-04-11	14:37:53	00:10:01	Direct link	>60 years	university hospital	South Moravian Region	Faculty of Medicine, Masaryk University	Specialist physician	In all age groups	yes	yes	yes	Recommendations from a Czech professional society or an article in a Czech medical journal	no	yes	yes	no	no	no	no	yes	yes	yes
2025-04-11	14:19:49	00:03:37	Direct link	31 - 40 years	general practitioner for children	South Moravian Region	Faculty of Medicine, Masaryk University	Specialist physician	Only in children older than 6 years	yes, but only in older children	no	yes	Knowledge acquired during medical school	no	no	no	no	no	no	no	no	yes	yes
2025-04-11	14:13:47	00:03:25	Direct link	31 - 40 years	general practitioner for children	South Moravian Region	Faculty of Medicine, Masaryk University	Specialist physician	Only in children older than 6 years	yes, but only in older children	yes	no	Clinical approaches learned from a more experienced colleague	yes	yes	no	yes	no	no	no	yes	yes	yes
2025-04-11	14:06:40	00:03:38	Direct link	51 - 60 years	university hospital	Moravian-Silesian Region	Faculty of Medicine and Dentistry, Palacký University Olomouc	Specialist physician	Only in children older than 2 years	yes, but only in older children	no	yes	Knowledge acquired during medical school	yes	yes	no	yes	no	yes	no	no	yes	yes
2025-04-11	13:51:38	00:03:23	Direct link	31 - 40 years	regional hospital	Central Bohemia Region	Faculty of Medicine in Hradec Králové, Charles University	Specialist physician	Only in children older than 2 years	yes, but only in older children	no	yes	Recommendations from a Czech professional society or an article in a Czech medical journal	yes	yes	yes	no	no	no	no	yes	yes	yes
2025-04-11	13:28:11	00:03:25	Direct link	31 - 40 years	university hospital	Prague, the capital city	Faculty of Medicine and Dentistry, Palacký University Olomouc	Specialist physician	Only in children older than 2 years	yes, but only in older children	no	yes	Recommendations from a Czech professional society or an article in a Czech medical journal	yes	no	no	no	no	no	no	no	yes	yes
2025-04-11	13:21:16	00:02:33	Direct link	31 - 40 years	general practitioner for children	Moravian-Silesian Region	Faculty of Medicine, Masaryk University	Specialist physician	Only in children older than 6 years	No, I do not consider these medications to be effective and safe in the treatment of cough and the common cold, regardless of age.	no	yes	Recommendations from a Czech professional society or an article in a Czech medical journal	yes	yes	yes	yes	yes	yes	no	no	yes	yes
2025-04-11	13:06:30	00:06:04	Direct link	31 - 40 years	general practitioner for children	Prague, the capital city	Second Faculty of Medicine, Charles University	Specialist physician	Only in children older than 3 months	yes	no	no	Recommendations from a Czech professional society or an article in a Czech medical journal	no	no	no	no	no	no	no	yes	yes	yes
2025-04-11	13:05:42	00:02:38	Direct link	31 - 40 years	other then regional or university hospital	Vysočina Region	Faculty of Medicine, Masaryk University	early stage of postgraduate training	Only in children older than 6 years	yes, but only in older children	no	yes	Recommendations from a Czech professional society or an article in a Czech medical journal	yes	yes	no	yes	yes	no	no	no	yes	yes
2025-04-11	13:01:46	00:03:43	Direct link	41 - 50 years	university hospital	Moravian-Silesian Region	Second Faculty of Medicine, Charles University	Specialist physician	In all age groups	yes	no	yes	Textbook of paediatrics	no	yes	no	no	no	no	no	no	no	yes
2025-04-11	12:44:56	00:03:50	Direct link	31 - 40 years	general practitioner for children	Plzeň Region	Faculty of Medicine in Pilsen, Charles University	completed core medical training	Only in children older than 3 months	yes	no	yes	Clinical approaches learned from a more experienced colleague	no	no	no	no	yes	no	no	yes	no	yes
2025-04-11	12:44:46	00:04:17	Direct link	31 - 40 years	general practitioner for children	Moravian-Silesian Region	Faculty of Medicine, Masaryk University	Specialist physician	Only in children older than 2 years	yes, but only in older children	no	yes	Recommendations from international/foreign professional societies or foreign medical literature	yes	yes	yes	yes	no	no	no	no	yes	yes
2025-04-11	12:44:11	00:03:24	Direct link	<30 years	university hospital	Prague, the capital city	Third Faculty of Medicine, Charles University	completed core medical training	Only in children older than 6 years	No, I do not consider these medications to be effective and safe in the treatment of cough and the common cold, regardless of age.	no	yes	Knowledge acquired during medical school	yes	yes	yes	no	yes	no	no	no	yes	yes
2025-04-11	12:43:28	00:03:11	Direct link	41 - 50 years	university hospital	Moravian-Silesian Region	Faculty of Medicine and Dentistry, Palacký University Olomouc	Specialist physician	Only in children older than 3 months	yes	yes	yes	Recommendations from a Czech professional society or an article in a Czech medical journal	no	yes	no	no	no	no	no	yes	no	no
2025-04-11	12:35:26	00:02:51	Direct link	31 - 40 years	university hospital	Olomouc Region	Faculty of Medicine, Masaryk University	Specialist physician	Only in children older than 3 months	yes, but only in older children	no	yes	Recommendations from international/foreign professional societies or foreign medical literature	yes	yes	no	no	no	no	no	no	yes	yes
2025-04-11	12:30:33	00:02:03	Direct link	<30 years	university hospital	Prague, the capital city	Second Faculty of Medicine, Charles University	early stage of postgraduate training	In all age groups	yes	no	no	Clinical approaches learned from a more experienced colleague	yes	no	no	no	no	no	no	no	yes	yes
2025-04-11	12:29:42	00:05:30	Direct link	41 - 50 years	general practitioner for children	Prague, the capital city	First Faculty of Medicine, Charles University	Specialist physician	In all age groups	No, I do not consider these medications to be effective and safe in the treatment of cough and the common cold, regardless of age.	no	yes	Recommendations from a Czech professional society or an article in a Czech medical journal	yes	yes	yes	no	no	no	no	yes	yes	yes
2025-04-11	12:28:16	00:03:23	Direct link	41 - 50 years	university hospital	Prague, the capital city	Second Faculty of Medicine, Charles University	Specialist physician	Only in children older than 3 months	yes	no	yes	Knowledge acquired during medical school	yes	yes	yes	no	no	no	no	no	no	no
2025-04-11	12:21:55	00:02:47	Direct link	31 - 40 years	general practitioner for children	Olomouc Region	Faculty of Medicine and Dentistry, Palacký University Olomouc	Specialist physician	Only in children older than 3 months	No, I do not consider these medications to be effective and safe in the treatment of cough and the common cold, regardless of age.	no	yes	Recommendations from international/foreign professional societies or foreign medical literature	yes	yes	yes	no	yes	yes	no	no	yes	yes
2025-04-11	12:20:59	00:02:52	Direct link	41 - 50 years	university hospital	Prague, the capital city	Second Faculty of Medicine, Charles University	Specialist physician	In all age groups	yes	no	yes	Recommendations from international/foreign professional societies or foreign medical literature	yes	yes	yes	no	no	no	no	yes	no	yes
2025-04-11	12:08:00	00:03:01	Direct link	31 - 40 years	other then regional or university hospital	Zlín Region	Third Faculty of Medicine, Charles University	completed core medical training	Only in children older than 2 years	yes, but only in older children	no	yes	Recommendations from a Czech professional society or an article in a Czech medical journal	yes	yes	yes	yes	yes	no	no	no	yes	yes
2025-04-11	11:49:45	00:04:02	Direct link	41 - 50 years	other then regional or university hospital	Ústí nad Labem Region	Second Faculty of Medicine, Charles University	Specialist physician	Only in children older than 6 years	yes, but only in older children	no	yes	Recommendations from a Czech professional society or an article in a Czech medical journal	yes	yes	no	no	no	no	no	no	yes	yes
2025-04-11	11:48:37	00:07:31	Direct link	>60 years	general practitioner for children	Zlín Region	Faculty of Medicine, Masaryk University	Specialist physician	Only in children older than 3 months	yes	no	yes	Recommendations from a Czech professional society or an article in a Czech medical journal	no	yes	no	no	no	no	no	yes	yes	yes
2025-04-11	11:42:08	00:02:27	Direct link	31 - 40 years	general practitioner for children	Ústí nad Labem Region	First Faculty of Medicine, Charles University	early stage of postgraduate training	Only in children older than 2 years	yes, but only in older children	no	yes	Recommendations from a Czech professional society or an article in a Czech medical journal	yes	yes	no	no	no	no	no	yes	yes	yes
2025-04-11	11:38:31	00:05:54	Direct link	<30 years	general practitioner for children	South Moravian Region	Faculty of Medicine, Masaryk University	early stage of postgraduate training	Only in children older than 2 years	yes, but only in older children	no	no	Clinical approaches learned from a more experienced colleague	no	no	no	no	no	yes	no	yes	yes	yes
2025-04-11	11:36:07	00:02:35	Direct link	51 - 60 years	regional hospital	Moravian-Silesian Region	Faculty of Medicine, Masaryk University	Specialist physician	In all age groups	yes	no	yes	Recommendations from a Czech professional society or an article in a Czech medical journal	yes	yes	no	no	no	no	no	no	no	yes
2025-04-11	11:26:19	00:22:01	Direct link	31 - 40 years	regional hospital	Zlín Region	Faculty of Medicine, Masaryk University	Specialist physician	I never recommend or use this therapy	No, I do not consider these medications to be effective and safe in the treatment of cough and the common cold, regardless of age.	no	yes	Recommendations from international/foreign professional societies or foreign medical literature	yes	yes	yes	yes	yes	yes	yes	no	yes	yes
2025-04-11	11:25:21	00:03:03	Direct link	31 - 40 years	general practitioner for children	Prague, the capital city	Faculty of Medicine in Pilsen, Charles University	early stage of postgraduate training	In all age groups	No, I do not consider these medications to be effective and safe in the treatment of cough and the common cold, regardless of age.	no	no	Clinical approaches learned from a more experienced colleague	yes	no	yes	no	no	no	no	yes	yes	yes
2025-04-11	11:20:42	00:02:25	Direct link	31 - 40 years	university hospital	Prague, the capital city	First Faculty of Medicine, Charles University	Specialist physician	Only in children older than 6 years	yes, but only in older children	no	yes	Recommendations from a Czech professional society or an article in a Czech medical journal	yes	yes	no	no	yes	yes	yes	no	yes	yes
2025-04-11	11:19:25	00:03:48	Direct link	31 - 40 years	general practitioner for children	Prague, the capital city	First Faculty of Medicine, Charles University	Specialist physician	Only in children older than 6 years	yes, but only in older children	no	yes	Clinical approaches learned from a more experienced colleague	yes	yes	no	yes	yes	yes	no	no	yes	yes
2025-04-11	11:15:42	00:01:57	Direct link	31 - 40 years	other then regional or university hospital	Vysočina Region	Faculty of Medicine, Masaryk University	completed core medical training	Only in children older than 2 years	yes, but only in older children	no	yes	Recommendations from a Czech professional society or an article in a Czech medical journal	yes	yes	yes	yes	no	no	no	no	yes	yes
2025-04-11	11:14:22	00:04:37	Direct link	<30 years	university hospital	Moravian-Silesian Region	Faculty of Medicine, Masaryk University	early stage of postgraduate training	Only in children older than 3 months	No, I do not consider these medications to be effective and safe in the treatment of cough and the common cold, regardless of age.	no	yes	Recommendations from a Czech professional society or an article in a Czech medical journal	yes	no	no	yes	yes	no	no	yes	yes	yes
2025-04-11	11:08:48	00:03:50	Direct link	31 - 40 years	general practitioner for children	Prague, the capital city	Second Faculty of Medicine, Charles University	Specialist physician	In all age groups	yes	no	yes	Recommendations from a Czech professional society or an article in a Czech medical journal	no	no	no	no	no	no	no	yes	no	yes
2025-04-11	11:07:40	00:04:11	Direct link	31 - 40 years	other then regional or university hospital	Central Bohemia Region	First Faculty of Medicine, Charles University	completed core medical training	In all age groups	yes, but only in older children	no	no	Clinical approaches learned from a more experienced colleague	no	no	no	no	no	no	no	yes	yes	yes
2025-04-11	11:06:11	00:03:22	Direct link	31 - 40 years	other then regional or university hospital	Central Bohemia Region	Third Faculty of Medicine, Charles University	Specialist physician	In all age groups	yes	no	no	This is common knowledge; I was aware of it before studying medicine.	yes	yes	no	no	no	no	no	yes	no	no
2025-04-11	11:05:04	00:09:16	Direct link	31 - 40 years	general practitioner for children	Central Bohemia Region	First Faculty of Medicine, Charles University	Specialist physician	Only in children older than 2 years	yes, but only in older children	no	no	Recommendations from a Czech professional society or an article in a Czech medical journal	yes	yes	no	yes	no	yes	no	no	yes	yes
2025-04-11	11:04:01	00:02:10	Direct link	31 - 40 years	general practitioner for children	Karlovy Vary Region	Faculty of Medicine, Masaryk University	completed core medical training	Only in children older than 3 months	yes, but only in older children	no	yes	Recommendations from international/foreign professional societies or foreign medical literature	yes	no	no	no	no	yes	no	yes	yes	yes
2025-04-11	10:35:36	00:03:20	Direct link	<30 years	other then regional or university hospital	Zlín Region	Faculty of Medicine and Dentistry, Palacký University Olomouc	early stage of postgraduate training	Only in children older than 2 years	yes, but only in older children	no	yes	Clinical approaches learned from a more experienced colleague	yes	yes	no	yes	no	no	yes	yes	yes	yes
2025-04-11	10:30:41	00:04:46	Direct link	31 - 40 years	university hospital	Olomouc Region	First Faculty of Medicine, Charles University	Specialist physician	Only in children older than 2 years	yes, but only in older children	yes	yes	Recommendations from a Czech professional society or an article in a Czech medical journal	yes	yes	yes	yes	no	no	no	no	yes	yes
2025-04-11	10:18:32	00:04:59	Direct link	<30 years	university hospital	Prague, the capital city	First Faculty of Medicine, Charles University	early stage of postgraduate training	Only in children older than 3 months	yes	no	no	Recommendations from a Czech professional society or an article in a Czech medical journal	yes	yes	no	no	no	no	no	yes	yes	yes
2025-04-11	10:16:05	00:04:34	Direct link	<30 years	university hospital	Prague, the capital city	Second Faculty of Medicine, Charles University	early stage of postgraduate training	Only in children older than 6 years	yes, but only in older children	no	no	Clinical approaches learned from a more experienced colleague	no	no	no	no	no	no	no	yes	yes	yes
2025-04-11	10:00:11	00:02:08	Direct link	41 - 50 years	university hospital	Hradec Králové Region	Faculty of Medicine in Hradec Králové, Charles University	Specialist physician	Only in children older than 6 years	yes, but only in older children	no	yes	Recommendations from a Czech professional society or an article in a Czech medical journal	yes	yes	yes	yes	yes	yes	yes	no	yes	yes
2025-04-11	09:47:17	00:05:04	Direct link	41 - 50 years	general practitioner for children	Prague, the capital city	Faculty of Medicine, Masaryk University	Specialist physician	Only in children older than 6 years	No, I do not consider these medications to be effective and safe in the treatment of cough and the common cold, regardless of age.	no	yes	This is common knowledge; I was aware of it before studying medicine.	yes	no	no	no	no	no	no	no	yes	yes
2025-04-11	09:33:20	00:03:18	Direct link	31 - 40 years	other then regional or university hospital	Central Bohemia Region	Second Faculty of Medicine, Charles University	completed core medical training	Only in children older than 2 years	yes, but only in older children	no	yes	Recommendations from a Czech professional society or an article in a Czech medical journal	yes	no	no	no	no	no	no	yes	yes	yes
2025-04-11	09:21:30	00:03:56	Direct link	<30 years	university hospital	Hradec Králové Region	Faculty of Medicine in Hradec Králové, Charles University	early stage of postgraduate training	Only in children older than 3 months	yes, but only in older children	no	yes	Recommendations from a Czech professional society or an article in a Czech medical journal	yes	yes	no	no	no	no	no	no	yes	yes
2025-04-11	09:20:16	00:04:05	Direct link	31 - 40 years	university hospital	Prague, the capital city	Second Faculty of Medicine, Charles University	Specialist physician	Only in children older than 6 years	No, I do not consider these medications to be effective and safe in the treatment of cough and the common cold, regardless of age.	no	yes	Recommendations from international/foreign professional societies or foreign medical literature	yes	yes	no	no	yes	no	no	no	yes	yes
2025-04-11	08:59:07	00:01:41	Direct link	51 - 60 years	university hospital	Olomouc Region	Second Faculty of Medicine, Charles University	Specialist physician	In all age groups	yes, but only in older children	no	yes	Recommendations from international/foreign professional societies or foreign medical literature	yes	yes	yes	no	yes	no	no	no	no	no
2025-04-11	08:20:23	00:04:49	Direct link	31 - 40 years	university hospital	Prague, the capital city	Second Faculty of Medicine, Charles University	Specialist physician	Only in children older than 3 months	yes	no	yes	Recommendations from a Czech professional society or an article in a Czech medical journal	no	no	no	no	no	no	no	yes	no	no
2025-04-11	08:18:04	00:01:56	Direct link	41 - 50 years	university hospital	South Moravian Region	Faculty of Medicine, Masaryk University	Specialist physician	In all age groups	yes	yes	no	Recommendations from a Czech professional society or an article in a Czech medical journal	no	no	no	no	no	no	no	yes	no	yes
2025-04-11	07:45:59	00:04:20	Direct link	31 - 40 years	university hospital	South Moravian Region	Faculty of Medicine, Masaryk University	Specialist physician	In all age groups	yes	no	yes	Clinical approaches learned from a more experienced colleague	yes	no	no	no	no	no	no	yes	yes	yes
2025-04-11	07:41:58	00:02:47	Direct link	<30 years	university hospital	Prague, the capital city	First Faculty of Medicine, Charles University	early stage of postgraduate training	Only in children older than 2 years	yes, but only in older children	no	yes	Recommendations from a Czech professional society or an article in a Czech medical journal	no	yes	no	yes	yes	no	no	yes	yes	yes
2025-04-11	07:13:12	00:02:48	Direct link	<30 years	university hospital	Hradec Králové Region	Faculty of Medicine in Hradec Králové, Charles University	early stage of postgraduate training	In all age groups	yes	no	yes	Recommendations from international/foreign professional societies or foreign medical literature	no	no	no	no	no	no	no	no	no	no
2025-04-11	06:54:35	00:04:26	Direct link	41 - 50 years	general practitioner for children	Central Bohemia Region	First Faculty of Medicine, Charles University	Specialist physician	In all age groups	yes	no	yes	Recommendations from a Czech professional society or an article in a Czech medical journal	yes	yes	no	no	no	no	no	no	no	yes
2025-04-11	06:01:21	00:03:00	Direct link	31 - 40 years	other then regional or university hospital	Zlín Region	Faculty of Medicine, Masaryk University	Specialist physician	Only in children older than 2 years	yes, but only in older children	no	yes	Recommendations from a Czech professional society or an article in a Czech medical journal	yes	yes	no	yes	yes	no	no	no	yes	yes
2025-04-11	00:52:39	00:06:46	Direct link	>60 years	general practitioner for children	Central Bohemia Region	Second Faculty of Medicine, Charles University	Specialist physician	Only in children older than 2 years	yes, but only in older children	no	yes	Recommendations from a Czech professional society or an article in a Czech medical journal	yes	yes	no	yes	no	yes	yes	no	yes	yes
2025-04-10	22:29:20	00:07:01	Direct link	<30 years	university hospital	Prague, the capital city	Faculty of Medicine, Masaryk University	completed core medical training	In all age groups	No, I do not consider these medications to be effective and safe in the treatment of cough and the common cold, regardless of age.	no	no	Recommendations from a Czech professional society or an article in a Czech medical journal	yes	yes	no	yes	yes	yes	no	no	yes	yes
2025-04-10	21:25:57	00:06:05	Direct link	41 - 50 years	university hospital	Prague, the capital city	Second Faculty of Medicine, Charles University	Specialist physician	In all age groups	yes	no	yes	Recommendations from a Czech professional society or an article in a Czech medical journal	yes	yes	no	no	no	no	no	no	yes	no
2025-04-10	21:17:10	00:03:10	Direct link	31 - 40 years	regional hospital	Central Bohemia Region	First Faculty of Medicine, Charles University	completed core medical training	I never recommend or use this therapy	No, I do not consider these medications to be effective and safe in the treatment of cough and the common cold, regardless of age.	no	yes	Recommendations from international/foreign professional societies or foreign medical literature	yes	yes	yes	yes	yes	yes	no	no	yes	yes
2025-04-10	20:59:23	00:03:15	Direct link	<30 years	university hospital	Prague, the capital city	Second Faculty of Medicine, Charles University	completed core medical training	In all age groups	yes, but only in older children	no	yes	Recommendations from international/foreign professional societies or foreign medical literature	yes	yes	yes	yes	yes	yes	no	no	yes	yes
2025-04-10	19:40:30	00:02:08	Direct link	<30 years	regional hospital	Central Bohemia Region	Second Faculty of Medicine, Charles University	completed core medical training	In all age groups	yes	no	no	Recommendations from international/foreign professional societies or foreign medical literature	yes	yes	yes	no	no	no	no	no	no	no
2025-04-10	19:34:27	00:04:38	Direct link	>60 years	university hospital	Prague, the capital city	Second Faculty of Medicine, Charles University	Specialist physician	In all age groups	yes	yes	no	Knowledge acquired during medical school	no	no	no	no	no	no	no	no	no	no
2025-04-10	19:15:20	00:03:42	Direct link	31 - 40 years	regional hospital	Central Bohemia Region	First Faculty of Medicine, Charles University	early stage of postgraduate training	Only in children older than 2 years	No, I do not consider these medications to be effective and safe in the treatment of cough and the common cold, regardless of age.	no	yes	Recommendations from a Czech professional society or an article in a Czech medical journal	yes	yes	no	no	no	no	no	yes	yes	yes
2025-04-10	17:33:52	00:04:56	Direct link	31 - 40 years	other then regional or university hospital	Central Bohemia Region	First Faculty of Medicine, Charles University	completed core medical training	In all age groups	yes, but only in older children	no	yes	Recommendations from a Czech professional society or an article in a Czech medical journal	yes	no	no	yes	no	yes	no	no	no	no
2025-04-10	16:34:37	00:03:19	Direct link	>60 years	university hospital	South Moravian Region	Faculty of Medicine, Masaryk University	Specialist physician	I never recommend or use this therapy	No, I do not consider these medications to be effective and safe in the treatment of cough and the common cold, regardless of age.	no	yes	Recommendations from international/foreign professional societies or foreign medical literature	yes	yes	yes	no	no	no	no	no	yes	yes
2025-04-10	16:31:15	00:04:13	Direct link	31 - 40 years	university hospital	Olomouc Region	Faculty of Medicine and Dentistry, Palacký University Olomouc	Specialist physician	Only in children older than 3 months	yes	yes	yes	Recommendations from international/foreign professional societies or foreign medical literature	no	yes	yes	no	no	no	no	yes	yes	yes
2025-04-10	16:23:22	00:05:19	Direct link	<30 years	university hospital	Hradec Králové Region	Third Faculty of Medicine, Charles University	early stage of postgraduate training	Only in children older than 2 years	yes, but only in older children	no	yes	Clinical approaches learned from a more experienced colleague	yes	yes	no	no	no	no	no	no	yes	yes
2025-04-10	15:51:59	00:04:02	Direct link	<30 years	university hospital	Hradec Králové Region	Faculty of Medicine in Hradec Králové, Charles University	early stage of postgraduate training	Only in children older than 2 years	yes	no	yes	Clinical approaches learned from a more experienced colleague	no	no	no	no	no	no	no	no	no	yes
2025-04-10	15:44:12	00:03:08	Direct link	<30 years	university hospital	South Moravian Region	Faculty of Medicine, Masaryk University	early stage of postgraduate training	Only in children older than 3 months	yes, but only in older children	no	yes	Recommendations from a Czech professional society or an article in a Czech medical journal	yes	yes	no	no	yes	no	no	no	yes	yes
2025-04-10	15:43:14	00:03:25	Direct link	41 - 50 years	general practitioner for children	Prague, the capital city	Third Faculty of Medicine, Charles University	Specialist physician	In all age groups	yes	no	yes	Recommendations from a Czech professional society or an article in a Czech medical journal	yes	yes	yes	yes	yes	yes	no	no	no	yes
2025-04-10	15:38:49	00:01:40	Direct link	<30 years	other then regional or university hospital	Central Bohemia Region	Faculty of Medicine in Pilsen, Charles University	completed core medical training	Only in children older than 2 years	yes, but only in older children	no	yes	Recommendations from a Czech professional society or an article in a Czech medical journal	yes	yes	no	yes	no	no	no	yes	no	yes
2025-04-10	15:23:39	00:08:00	Direct link	41 - 50 years	university hospital	Olomouc Region	Faculty of Medicine and Dentistry, Palacký University Olomouc	Specialist physician	Only in children older than 3 months	yes	no	yes	Recommendations from a Czech professional society or an article in a Czech medical journal	no	yes	no	no	no	no	no	yes	yes	yes
2025-04-10	14:48:40	00:04:42	Direct link	>60 years	university hospital	South Moravian Region	Faculty of Medicine, Masaryk University	Specialist physician	In all age groups	yes	no	yes	Recommendations from international/foreign professional societies or foreign medical literature	no	yes	yes	no	no	no	no	yes	yes	no
2025-04-10	14:47:19	00:02:51	Direct link	<30 years	general practitioner for children	Prague, the capital city	First Faculty of Medicine, Charles University	early stage of postgraduate training	Only in children older than 2 years	yes, but only in older children	no	yes	Clinical approaches learned from a more experienced colleague	no	no	yes	no	no	no	no	yes	no	yes
2025-04-10	14:44:04	00:03:51	Direct link	>60 years	university hospital	Hradec Králové Region	Second Faculty of Medicine, Charles University	Specialist physician	In all age groups	yes	no	yes	Recommendations from international/foreign professional societies or foreign medical literature	no	no	no	yes	no	yes	yes	yes	no	yes
2025-04-10	14:41:52	00:04:46	Direct link	41 - 50 years	other then regional or university hospital	Central Bohemia Region	First Faculty of Medicine, Charles University	Specialist physician	Only in children older than 6 years	No, I do not consider these medications to be effective and safe in the treatment of cough and the common cold, regardless of age.	no	yes	Recommendations from international/foreign professional societies or foreign medical literature	yes	yes	yes	yes	yes	yes	yes	no	yes	yes
2025-04-10	14:34:48	00:03:54	Direct link	<30 years	university hospital	Hradec Králové Region	Faculty of Medicine in Hradec Králové, Charles University	completed core medical training	Only in children older than 2 years	yes, but only in older children	yes	yes	Clinical approaches learned from a more experienced colleague	no	yes	no	no	yes	yes	yes	no	no	yes
2025-04-10	14:25:03	00:02:24	Direct link	<30 years	university hospital	Olomouc Region	Faculty of Medicine and Dentistry, Palacký University Olomouc	early stage of postgraduate training	Only in children older than 2 years	yes	no	yes	Recommendations from international/foreign professional societies or foreign medical literature	no	no	no	no	no	no	no	yes	yes	yes
2025-04-10	14:19:38	00:02:53	Direct link	<30 years	university hospital	Prague, the capital city	Second Faculty of Medicine, Charles University	early stage of postgraduate training	Only in children older than 6 years	No, I do not consider these medications to be effective and safe in the treatment of cough and the common cold, regardless of age.	no	yes	Knowledge acquired during medical school	yes	yes	yes	no	yes	yes	yes	no	yes	yes
2025-04-10	14:17:51	00:03:38	Direct link	31 - 40 years	university hospital	South Moravian Region	Second Faculty of Medicine, Charles University	Specialist physician	Only in children older than 3 months	yes	no	yes	Recommendations from a Czech professional society or an article in a Czech medical journal	yes	yes	no	no	no	no	no	yes	yes	yes
2025-04-10	14:13:26	00:03:42	Direct link	31 - 40 years	general practitioner for children	Prague, the capital city	First Faculty of Medicine, Charles University	Specialist physician	Only in children older than 3 months	No, I do not consider these medications to be effective and safe in the treatment of cough and the common cold, regardless of age.	no	yes	Recommendations from a Czech professional society or an article in a Czech medical journal	yes	yes	yes	no	no	yes	no	no	yes	yes
2025-04-10	14:09:50	00:02:04	Direct link	41 - 50 years	general practitioner for children	Prague, the capital city	Second Faculty of Medicine, Charles University	early stage of postgraduate training	Only in children older than 2 years	yes, but only in older children	no	yes	Recommendations from international/foreign professional societies or foreign medical literature	yes	yes	yes	yes	yes	no	no	no	yes	yes
2025-04-10	13:58:37	00:05:27	Direct link	<30 years	university hospital	South Moravian Region	Faculty of Medicine in Hradec Králové, Charles University	early stage of postgraduate training	In all age groups	No, I do not consider these medications to be effective and safe in the treatment of cough and the common cold, regardless of age.	no	yes	Clinical approaches learned from a more experienced colleague	yes	no	no	no	no	no	no	yes	yes	yes
2025-04-10	13:54:00	00:02:57	Direct link	>60 years	general practitioner for children	Prague, the capital city	Faculty of Medicine and Dentistry, Palacký University Olomouc	Specialist physician	Only in children older than 3 months	yes	no	yes	Knowledge acquired during medical school	no	yes	no	yes	no	no	no	yes	yes	yes
2025-04-10	13:52:55	00:05:26	Direct link	31 - 40 years	other then regional or university hospital	Central Bohemia Region	First Faculty of Medicine, Charles University	Specialist physician	I never recommend or use this therapy	No, I do not consider these medications to be effective and safe in the treatment of cough and the common cold, regardless of age.	no	yes	Recommendations from a Czech professional society or an article in a Czech medical journal	yes	yes	yes	yes	no	no	no	no	yes	yes
2025-04-10	13:52:24	00:03:48	Direct link	31 - 40 years	university hospital	Olomouc Region	Faculty of Medicine and Dentistry, Palacký University Olomouc	Specialist physician	Only in children older than 3 months	yes	no	yes	Recommendations from a Czech professional society or an article in a Czech medical journal	yes	yes	no	no	no	no	no	yes	yes	yes
2025-04-10	13:49:27	00:04:38	Direct link	31 - 40 years	university hospital	South Moravian Region	Faculty of Medicine, Masaryk University	Specialist physician	Only in children older than 3 months	yes	no	yes	Recommendations from a Czech professional society or an article in a Czech medical journal	yes	yes	yes	yes	yes	no	no	no	yes	yes
2025-04-10	13:43:53	00:02:09	Direct link	<30 years	university hospital	Prague, the capital city	Third Faculty of Medicine, Charles University	early stage of postgraduate training	Only in children older than 2 years	yes, but only in older children	no	yes	Clinical approaches learned from a more experienced colleague	yes	yes	no	yes	no	no	no	no	yes	yes
2025-04-10	13:41:58	00:03:18	Direct link	31 - 40 years	university hospital	South Moravian Region	Faculty of Medicine, Masaryk University	Specialist physician	Only in children older than 6 years	yes, but only in older children	no	yes	Recommendations from international/foreign professional societies or foreign medical literature	yes	yes	yes	yes	yes	yes	yes	no	yes	yes
2025-04-10	13:34:56	00:03:16	Direct link	31 - 40 years	general practitioner for children	Prague, the capital city	Second Faculty of Medicine, Charles University	Specialist physician	Only in children older than 2 years	yes, but only in older children	no	yes	Recommendations from international/foreign professional societies or foreign medical literature	yes	yes	no	no	no	no	no	no	yes	no
2025-04-10	13:33:40	00:02:41	Direct link	<30 years	general practitioner for children	South Moravian Region	Faculty of Medicine, Masaryk University	early stage of postgraduate training	In all age groups	yes	no	yes	Clinical approaches learned from a more experienced colleague	no	yes	no	yes	yes	no	no	no	no	yes
2025-04-10	13:29:38	00:04:40	Direct link	31 - 40 years	university hospital	Prague, the capital city	Third Faculty of Medicine, Charles University	completed core medical training	I never recommend or use this therapy	No, I do not consider these medications to be effective and safe in the treatment of cough and the common cold, regardless of age.	no	yes	Recommendations from international/foreign professional societies or foreign medical literature	yes	yes	yes	yes	yes	yes	no	no	yes	yes
2025-04-10	13:26:23	00:03:54	Direct link	31 - 40 years	university hospital	Prague, the capital city	First Faculty of Medicine, Charles University	Specialist physician	Only in children older than 2 years	No, I do not consider these medications to be effective and safe in the treatment of cough and the common cold, regardless of age.	no	no	Knowledge acquired during medical school	yes	yes	yes	yes	no	no	no	no	yes	yes
2025-04-10	13:16:36	00:03:55	Direct link	<30 years	general practitioner for children	Central Bohemia Region	Second Faculty of Medicine, Charles University	early stage of postgraduate training	Only in children older than 2 years	yes	no	yes	Clinical approaches learned from a more experienced colleague	yes	yes	no	no	no	no	no	no	yes	yes
2025-04-10	13:04:52	00:02:23	Direct link	31 - 40 years	university hospital	Prague, the capital city	Second Faculty of Medicine, Charles University	Specialist physician	Only in children older than 3 months	yes, but only in older children	no	yes	Recommendations from international/foreign professional societies or foreign medical literature	yes	no	no	yes	yes	yes	yes	no	yes	yes
2025-04-10	12:55:48	00:03:44	Direct link	<30 years	university hospital	Prague, the capital city	Second Faculty of Medicine, Charles University	early stage of postgraduate training	Only in children older than 6 years	yes, but only in older children	no	yes	Recommendations from international/foreign professional societies or foreign medical literature	yes	yes	yes	yes	yes	yes	yes	no	yes	yes
2025-04-10	12:50:42	00:06:10	Direct link	41 - 50 years	general practitioner for children	Prague, the capital city	Second Faculty of Medicine, Charles University	Specialist physician	Only in children older than 2 years	No, I do not consider these medications to be effective and safe in the treatment of cough and the common cold, regardless of age.	no	yes	Recommendations from international/foreign professional societies or foreign medical literature	yes	no	no	no	no	no	no	no	yes	yes
2025-04-10	12:41:47	00:02:15	Direct link	31 - 40 years	university hospital	Prague, the capital city	Second Faculty of Medicine, Charles University	Specialist physician	Only in children older than 2 years	yes, but only in older children	no	yes	Recommendations from a Czech professional society or an article in a Czech medical journal	yes	yes	yes	yes	no	no	no	no	yes	yes
2025-04-10	12:39:27	00:03:22	Direct link	<30 years	university hospital	Prague, the capital city	Second Faculty of Medicine, Charles University	early stage of postgraduate training	Only in children older than 2 years	yes, but only in older children	no	yes	Recommendations from international/foreign professional societies or foreign medical literature	yes	no	no	yes	no	no	no	no	yes	yes
2025-04-10	12:24:25	00:04:12	Direct link	31 - 40 years	university hospital	Prague, the capital city	Faculty of Medicine in Pilsen, Charles University	early stage of postgraduate training	Only in children older than 6 years	No, I do not consider these medications to be effective and safe in the treatment of cough and the common cold, regardless of age.	no	yes	Clinical approaches learned from a more experienced colleague	yes	no	no	yes	yes	yes	yes	no	yes	yes
2025-04-10	12:23:47	00:05:28	Direct link	41 - 50 years	university hospital	Prague, the capital city	Third Faculty of Medicine, Charles University	Specialist physician	Only in children older than 2 years	yes, but only in older children	no	yes	Recommendations from international/foreign professional societies or foreign medical literature	yes	yes	yes	yes	no	yes	yes	no	yes	yes
2025-04-10	12:14:14	00:04:14	Direct link	31 - 40 years	other then regional or university hospital	Central Bohemia Region	Second Faculty of Medicine, Charles University	Specialist physician	I never recommend or use this therapy	No, I do not consider these medications to be effective and safe in the treatment of cough and the common cold, regardless of age.	no	yes	Recommendations from international/foreign professional societies or foreign medical literature	yes	yes	no	yes	yes	yes	yes	no	yes	yes
2025-04-10	12:06:41	00:04:30	Direct link	31 - 40 years	other then regional or university hospital	Central Bohemia Region	Third Faculty of Medicine, Charles University	Specialist physician	Only in children older than 2 years	yes, but only in older children	no	no	Recommendations from a Czech professional society or an article in a Czech medical journal	yes	yes	yes	no	yes	yes	yes	no	yes	yes
2025-04-10	11:20:15	00:04:24	Direct link	31 - 40 years	general practitioner for children	Prague, the capital city	Third Faculty of Medicine, Charles University	Specialist physician	Only in children older than 3 months	yes	yes	yes	Recommendations from a Czech professional society or an article in a Czech medical journal	no	yes	yes	no	no	no	no	yes	yes	yes
2025-04-10	11:06:52	00:05:43	Direct link	31 - 40 years	general practitioner for children	Central Bohemia Region	Second Faculty of Medicine, Charles University	Specialist physician	Only in children older than 2 years	yes, but only in older children	no	yes	Recommendations from a Czech professional society or an article in a Czech medical journal	yes	yes	no	yes	no	no	no	yes	yes	yes
2025-04-10	10:54:30	00:02:28	Direct link	31 - 40 years	general practitioner for children	Central Bohemia Region	Second Faculty of Medicine, Charles University	Specialist physician	Only in children older than 6 years	No, I do not consider these medications to be effective and safe in the treatment of cough and the common cold, regardless of age.	no	yes	Recommendations from international/foreign professional societies or foreign medical literature	yes	yes	yes	yes	yes	yes	yes	no	yes	yes
2025-04-10	10:49:53	00:06:01	Direct link	31 - 40 years	general practitioner for children	Central Bohemia Region	Faculty of Medicine in Hradec Králové, Charles University	Specialist physician	Only in children older than 3 months	yes	no	no	Clinical approaches learned from a more experienced colleague	yes	yes	no	yes	yes	no	no	yes	no	yes
2025-04-10	10:24:07	00:02:13	Direct link	41 - 50 years	university hospital	Prague, the capital city	Second Faculty of Medicine, Charles University	Specialist physician	Only in children older than 6 years	yes, but only in older children	no	yes	Recommendations from a Czech professional society or an article in a Czech medical journal	yes	yes	no	no	no	no	no	no	yes	yes
2025-04-10	09:49:47	00:05:46	Direct link	31 - 40 years	university hospital	Olomouc Region	Faculty of Medicine, Masaryk University	Specialist physician	In all age groups	yes	no	yes	Recommendations from a Czech professional society or an article in a Czech medical journal	yes	no	yes	no	no	no	no	no	no	yes
2025-04-10	09:21:15	00:04:02	Direct link	<30 years	university hospital	Olomouc Region	Faculty of Medicine and Dentistry, Palacký University Olomouc	completed core medical training	Only in children older than 2 years	yes, but only in older children	no	yes	Recommendations from international/foreign professional societies or foreign medical literature	yes	no	yes	yes	yes	no	no	no	no	yes
2025-04-10	09:21:13	00:03:16	Direct link	31 - 40 years	other	Prague, the capital city	First Faculty of Medicine, Charles University	completed core medical training	Only in children older than 3 months	yes, but only in older children	no	yes	Clinical approaches learned from a more experienced colleague	no	no	no	no	no	no	no	yes	yes	yes
2025-04-10	09:15:02	00:04:04	Direct link	31 - 40 years	university hospital	Prague, the capital city	Third Faculty of Medicine, Charles University	Specialist physician	I never recommend or use this therapy	No, I do not consider these medications to be effective and safe in the treatment of cough and the common cold, regardless of age.	no	yes	Recommendations from international/foreign professional societies or foreign medical literature	yes	no	yes	yes	yes	yes	yes	no	no	yes
2025-04-10	09:09:14	00:02:31	Direct link	31 - 40 years	university hospital	Prague, the capital city	First Faculty of Medicine, Charles University	Specialist physician	I never recommend or use this therapy	No, I do not consider these medications to be effective and safe in the treatment of cough and the common cold, regardless of age.	no	yes	Recommendations from international/foreign professional societies or foreign medical literature	yes	yes	no	yes	yes	no	no	no	yes	yes
2025-04-10	09:07:46	00:03:28	Direct link	<30 years	university hospital	Olomouc Region	Faculty of Medicine and Dentistry, Palacký University Olomouc	early stage of postgraduate training	Only in children older than 3 months	yes, but only in older children	no	yes	Recommendations from a Czech professional society or an article in a Czech medical journal	yes	yes	no	yes	no	no	no	no	yes	yes
2025-04-10	08:57:53	00:07:53	Direct link	31 - 40 years	university hospital	Olomouc Region	Faculty of Medicine and Dentistry, Palacký University Olomouc	completed core medical training	Only in children older than 3 months	yes	no	yes	Clinical approaches learned from a more experienced colleague	no	yes	no	no	no	no	no	yes	no	yes
2025-04-10	08:56:08	00:02:42	Direct link	31 - 40 years	general practitioner for children	Prague, the capital city	Second Faculty of Medicine, Charles University	completed core medical training	I never recommend or use this therapy	No, I do not consider these medications to be effective and safe in the treatment of cough and the common cold, regardless of age.	no	no	Recommendations from a Czech professional society or an article in a Czech medical journal	yes	yes	no	no	no	no	no	no	yes	yes
2025-04-10	08:48:54	00:03:33	Direct link	31 - 40 years	general practitioner for children	Prague, the capital city	Faculty of Medicine, Masaryk University	Specialist physician	I never recommend or use this therapy	No, I do not consider these medications to be effective and safe in the treatment of cough and the common cold, regardless of age.	no	yes	Recommendations from international/foreign professional societies or foreign medical literature	yes	yes	no	no	yes	no	no	no	yes	yes
2025-04-10	08:43:03	00:04:21	Direct link	31 - 40 years	other then regional or university hospital	Central Bohemia Region	Faculty of Medicine in Pilsen, Charles University	Specialist physician	Only in children older than 6 years	yes, but only in older children	no	yes	Recommendations from international/foreign professional societies or foreign medical literature	yes	yes	yes	no	yes	yes	no	no	yes	yes
2025-04-10	08:41:33	00:03:30	Direct link	<30 years	university hospital	Prague, the capital city	Faculty of Medicine and Dentistry, Palacký University Olomouc	completed core medical training	Only in children older than 2 years	No, I do not consider these medications to be effective and safe in the treatment of cough and the common cold, regardless of age.	no	yes	Recommendations from international/foreign professional societies or foreign medical literature	yes	yes	no	no	no	yes	no	no	yes	yes
2025-04-10	08:37:17	00:03:10	Direct link	31 - 40 years	general practitioner for children	Prague, the capital city	Second Faculty of Medicine, Charles University	Specialist physician	Only in children older than 2 years	yes, but only in older children	no	yes	Clinical approaches learned from a more experienced colleague	yes	no	no	no	no	no	no	yes	yes	yes
2025-04-10	08:36:40	00:03:36	Direct link	31 - 40 years	general practitioner for children	Prague, the capital city	Second Faculty of Medicine, Charles University	Specialist physician	Only in children older than 2 years	yes, but only in older children	no	yes	Recommendations from a Czech professional society or an article in a Czech medical journal	yes	yes	no	no	yes	yes	yes	no	yes	yes
2025-04-10	08:36:20	00:05:07	Direct link	<30 years	university hospital	Olomouc Region	Faculty of Medicine and Dentistry, Palacký University Olomouc	early stage of postgraduate training	Only in children older than 3 months	yes, but only in older children	no	yes	Clinical approaches learned from a more experienced colleague	yes	yes	yes	no	no	no	no	no	no	yes
2025-04-10	08:33:02	00:05:31	Direct link	>60 years	university hospital	Prague, the capital city	Second Faculty of Medicine, Charles University	Specialist physician	Only in children older than 6 years	yes, but only in older children	no	no	Recommendations from international/foreign professional societies or foreign medical literature	yes	yes	no	yes	yes	no	no	no	yes	yes
2025-04-10	08:29:01	00:03:40	Direct link	<30 years	university hospital	Prague, the capital city	First Faculty of Medicine, Charles University	early stage of postgraduate training	Only in children older than 3 months	yes	no	yes	Recommendations from international/foreign professional societies or foreign medical literature	no	no	no	yes	no	yes	no	yes	yes	yes
2025-04-10	08:26:28	00:03:55	Direct link	<30 years	other then regional or university hospital	Central Bohemia Region	Faculty of Medicine and Dentistry, Palacký University Olomouc	early stage of postgraduate training	In all age groups	yes, but only in older children	no	yes	Recommendations from a Czech professional society or an article in a Czech medical journal	yes	no	no	yes	yes	no	no	yes	yes	yes
2025-04-10	08:22:07	00:03:45	Direct link	41 - 50 years	general practitioner for children	Central Bohemia Region	Second Faculty of Medicine, Charles University	Specialist physician	Only in children older than 2 years	yes, but only in older children	no	yes	Recommendations from a Czech professional society or an article in a Czech medical journal	no	yes	yes	yes	no	no	no	no	yes	yes
2025-04-10	08:19:23	00:02:33	Direct link	<30 years	other then regional or university hospital	Central Bohemia Region	Second Faculty of Medicine, Charles University	early stage of postgraduate training	Only in children older than 6 years	No, I do not consider these medications to be effective and safe in the treatment of cough and the common cold, regardless of age.	no	yes	Clinical approaches learned from a more experienced colleague	yes	yes	no	no	yes	yes	yes	no	yes	yes
2025-04-10	08:12:58	00:02:37	Direct link	31 - 40 years	other then regional or university hospital	Central Bohemia Region	Third Faculty of Medicine, Charles University	completed core medical training	Only in children older than 6 years	yes, but only in older children	no	yes	Recommendations from international/foreign professional societies or foreign medical literature	yes	yes	yes	yes	yes	yes	yes	no	yes	yes
2025-04-10	08:12:03	00:03:10	Direct link	51 - 60 years	university hospital	Olomouc Region	Faculty of Medicine and Dentistry, Palacký University Olomouc	Specialist physician	I never recommend or use this therapy	No, I do not consider these medications to be effective and safe in the treatment of cough and the common cold, regardless of age.	no	no	Recommendations from international/foreign professional societies or foreign medical literature	yes	no	no	yes	no	no	no	no	yes	yes
2025-04-10	08:10:53	00:03:30	Direct link	31 - 40 years	general practitioner for children	Prague, the capital city	Second Faculty of Medicine, Charles University	Specialist physician	Only in children older than 3 months	yes, but only in older children	no	yes	Recommendations from a Czech professional society or an article in a Czech medical journal	yes	no	no	yes	no	no	no	yes	yes	yes
2025-04-10	08:09:29	00:04:53	Direct link	>60 years	general practitioner for children	Prague, the capital city	Second Faculty of Medicine, Charles University	Specialist physician	Only in children older than 3 months	yes, but only in older children	no	no	Recommendations from a Czech professional society or an article in a Czech medical journal	no	no	no	no	no	no	no	yes	yes	yes
2025-04-10	08:00:34	00:03:07	Direct link	31 - 40 years	university hospital	Prague, the capital city	Faculty of Medicine and Dentistry, Palacký University Olomouc	Specialist physician	Only in children older than 2 years	yes, but only in older children	no	yes	Recommendations from a Czech professional society or an article in a Czech medical journal	yes	yes	no	no	yes	no	no	no	yes	yes
2025-04-10	07:55:02	00:02:56	Direct link	51 - 60 years	general practitioner for children	Central Bohemia Region	Second Faculty of Medicine, Charles University	Specialist physician	Only in children older than 2 years	yes, but only in older children	no	yes	Recommendations from a Czech professional society or an article in a Czech medical journal	yes	yes	yes	yes	no	no	no	no	yes	yes
2025-04-10	07:50:57	00:01:53	Direct link	31 - 40 years	university hospital	Prague, the capital city	Third Faculty of Medicine, Charles University	Specialist physician	I never recommend or use this therapy	No, I do not consider these medications to be effective and safe in the treatment of cough and the common cold, regardless of age.	no	yes	Recommendations from international/foreign professional societies or foreign medical literature	yes	yes	yes	yes	yes	yes	yes	no	yes	yes
2025-04-10	07:50:46	00:03:44	Direct link	41 - 50 years	general practitioner for children	Prague, the capital city	Second Faculty of Medicine, Charles University	Specialist physician	Only in children older than 6 years	yes, but only in older children	no	yes	Recommendations from a Czech professional society or an article in a Czech medical journal	yes	yes	no	no	no	no	no	no	yes	yes
2025-04-10	07:47:51	00:06:36	Direct link	<30 years	university hospital	Prague, the capital city	Second Faculty of Medicine, Charles University	early stage of postgraduate training	In all age groups	yes	no	no	Clinical approaches learned from a more experienced colleague	yes	no	no	no	no	no	no	yes	yes	yes
2025-04-10	07:47:43	00:05:33	Direct link	>60 years	general practitioner for children	Central Bohemia Region	Second Faculty of Medicine, Charles University	Specialist physician	Only in children older than 2 years	yes, but only in older children	no	yes	Recommendations from a Czech professional society or an article in a Czech medical journal	yes	yes	no	no	no	no	no	no	yes	yes
2025-04-10	07:35:53	00:03:53	Direct link	31 - 40 years	general practitioner for children	Prague, the capital city	Faculty of Medicine, Masaryk University	Specialist physician	I never recommend or use this therapy	No, I do not consider these medications to be effective and safe in the treatment of cough and the common cold, regardless of age.	no	yes	Clinical approaches learned from a more experienced colleague	yes	yes	yes	yes	yes	no	no	no	yes	yes
2025-04-10	07:32:44	00:03:28	Direct link	<30 years	general practitioner for children	Prague, the capital city	Second Faculty of Medicine, Charles University	Specialist physician	Only in children older than 6 years	yes, but only in older children	no	yes	Clinical approaches learned from a more experienced colleague	yes	yes	yes	yes	yes	yes	yes	no	yes	yes
2025-04-10	07:27:38	00:03:13	Direct link	31 - 40 years	university hospital	Prague, the capital city	Faculty of Medicine in Pilsen, Charles University	Specialist physician	Only in children older than 2 years	yes, but only in older children	no	yes	Recommendations from international/foreign professional societies or foreign medical literature	yes	yes	no	yes	yes	no	no	no	no	yes
2025-04-10	07:22:10	00:04:33	Direct link	>60 years	general practitioner for children	Prague, the capital city	Second Faculty of Medicine, Charles University	Specialist physician	Only in children older than 2 years	yes, but only in older children	no	yes	Recommendations from a Czech professional society or an article in a Czech medical journal	yes	no	no	yes	no	no	no	yes	yes	yes
2025-04-10	07:21:23	00:03:10	Direct link	31 - 40 years	general practitioner for children	Prague, the capital city	Second Faculty of Medicine, Charles University	Specialist physician	In all age groups	yes	yes	yes	This is common knowledge; I was aware of it before studying medicine.	no	yes	no	no	no	no	no	yes	no	no
2025-04-10	07:10:40	00:06:06	Direct link	41 - 50 years	general practitioner for children	Prague, the capital city	Second Faculty of Medicine, Charles University	Specialist physician	Only in children older than 6 years	No, I do not consider these medications to be effective and safe in the treatment of cough and the common cold, regardless of age.	no	yes	Recommendations from international/foreign professional societies or foreign medical literature	yes	yes	no	yes	no	yes	no	no	yes	yes
2025-04-10	06:58:00	00:04:16	Direct link	<30 years	university hospital	Prague, the capital city	Second Faculty of Medicine, Charles University	early stage of postgraduate training	Only in children older than 6 years	yes, but only in older children	no	yes	Knowledge acquired during medical school	yes	no	no	no	no	no	no	no	yes	yes
2025-04-10	06:51:29	00:02:10	Direct link	>60 years	university hospital	Prague, the capital city	First Faculty of Medicine, Charles University	Specialist physician	I never recommend or use this therapy	No, I do not consider these medications to be effective and safe in the treatment of cough and the common cold, regardless of age.	no	yes	Recommendations from international/foreign professional societies or foreign medical literature	yes	yes	yes	yes	yes	yes	yes	no	yes	yes
2025-04-09	22:42:36	00:02:17	Direct link	31 - 40 years	university hospital	Prague, the capital city	Third Faculty of Medicine, Charles University	Specialist physician	I never recommend or use this therapy	No, I do not consider these medications to be effective and safe in the treatment of cough and the common cold, regardless of age.	no	no	Recommendations from international/foreign professional societies or foreign medical literature	yes	yes	yes	yes	yes	yes	yes	no	yes	yes
2025-04-02	14:23:29	00:08:41	Direct link	41 - 50 years	general practitioner for children	Plzeň Region	Faculty of Medicine in Hradec Králové, Charles University	Specialist physician	I never recommend or use this therapy	No, I do not consider these medications to be effective and safe in the treatment of cough and the common cold, regardless of age.	no	no	This is common knowledge; I was aware of it before studying medicine.	no	yes	no	no	yes	no	yes	yes	yes	yes
2024-07-31	18:53:01	00:05:13	Direct link		general practitioner for children	Prague, the capital city	Faculty of Medicine, Masaryk University	Specialist physician	Only in children older than 6 years	yes, but only in older children	yes	no	Clinical approaches learned from a more experienced colleague	no	no	no	no	no	no	no	yes	yes	yes
2024-07-31	18:36:03	00:04:40	Direct link		university hospital	Prague, the capital city	First Faculty of Medicine, Charles University	early stage of postgraduate training	Only in children older than 2 years	No, I do not consider these medications to be effective and safe in the treatment of cough and the common cold, regardless of age.	yes	yes	Knowledge acquired during medical school	no	yes	yes	yes	yes	yes	yes	yes	yes	yes
